# Supplementary material for: Pretreatment microRNA levels can predict HBsAg clearance in CHB patients treated with pegylated interferon α-2a
Source: Virol J. 2018 Apr 23;15:73. doi: 10.1186/s12985-018-0982-y (PMC5914056; doi:10.1186/s12985-018-0982-y)
Supplement: Supplementary file 1 — Predicted target genes of miRNAs (XLSX 37 kb) [file 12985_2018_982_MOESM1_ESM.xlsx]

## Sheet: hsa-miR-126-3p
miRNAname	targetGene	targetScan7.1	mirdbV5	NumSum
hsa-miR-126-3p	ADAM9	1	0	1
hsa-miR-126-3p	RGS3	1	0	1
hsa-miR-126-3p	PLXNB2	1	0	1
hsa-miR-126-3p	CAMSAP1	1	0	1
hsa-miR-126-3p	EGFL7	1	0	1
hsa-miR-126-3p	HERPUD1	1	0	1
hsa-miR-126-3p	IRS1	1	0	1
hsa-miR-126-3p	SLC7A5	1	0	1
hsa-miR-126-3p	FBXO33	1	0	1
hsa-miR-126-3p	PLK2	1	0	1
hsa-miR-126-3p	KANK2	1	0	1
hsa-miR-126-3p	CRK	1	0	1
hsa-miR-126-3p	PEX5	1	0	1
hsa-miR-126-3p	BAK1	1	0	1
hsa-miR-126-3p	SPRED1	1	0	1

## Sheet: hsa-miR-3960
miRNA	Targets	targetScan7.1	mirdbV5	NumSum
hsa-miR-3960	PRRG2	1	0	1
hsa-miR-3960	ASCL4	1	0	1
hsa-miR-3960	AC007375.1	1	0	1
hsa-miR-3960	GTSE1	1	0	1
hsa-miR-3960	PHOSPHO1	1	0	1
hsa-miR-3960	FAM127B	1	0	1
hsa-miR-3960	ARAP1	1	0	1
hsa-miR-3960	IQSEC2	1	0	1
hsa-miR-3960	LRFN1	1	0	1
hsa-miR-3960	LDOC1L	1	0	1
hsa-miR-3960	PCDHAC2	1	1	2
hsa-miR-3960	GPR88	1	0	1
hsa-miR-3960	OSR2	1	0	1
hsa-miR-3960	HOXB8	1	0	1
hsa-miR-3960	BAHD1	1	0	1
hsa-miR-3960	ZNF579	1	0	1
hsa-miR-3960	MARVELD1	1	0	1
hsa-miR-3960	HAGHL	1	0	1
hsa-miR-3960	NDUFS7	1	0	1
hsa-miR-3960	ZNF490	1	0	1
hsa-miR-3960	MAP2K7	1	0	1
hsa-miR-3960	AURKB	1	0	1
hsa-miR-3960	EHMT1	1	0	1
hsa-miR-3960	SLC45A4	1	0	1
hsa-miR-3960	PCDHA6	1	1	2
hsa-miR-3960	CABP7	1	0	1
hsa-miR-3960	FOXL2	1	0	1
hsa-miR-3960	KRT86	1	0	1
hsa-miR-3960	NRARP	1	0	1
hsa-miR-3960	HCN2	1	0	1
hsa-miR-3960	TMUB1	1	0	1
hsa-miR-3960	CAMK2N2	1	0	1
hsa-miR-3960	AGAP1	1	0	1
hsa-miR-3960	SH3GLB2	1	0	1
hsa-miR-3960	ZFP36L1	1	0	1
hsa-miR-3960	ASCL5	1	0	1
hsa-miR-3960	MIDN	1	0	1
hsa-miR-3960	PRKAG2	1	0	1
hsa-miR-3960	GET4	1	0	1
hsa-miR-3960	SCLY	1	0	1
hsa-miR-3960	HIST1H2AG	1	0	1
hsa-miR-3960	USP20	1	0	1
hsa-miR-3960	PCDHA7	1	1	2
hsa-miR-3960	PLVAP	1	0	1
hsa-miR-3960	GNA11	1	0	1
hsa-miR-3960	ARHGAP17	1	0	1
hsa-miR-3960	RP11-195F19.5	1	0	1
hsa-miR-3960	SLMO1	1	0	1
hsa-miR-3960	EGR4	1	0	1
hsa-miR-3960	NDOR1	1	0	1
hsa-miR-3960	ZNF784	1	0	1
hsa-miR-3960	NEUROG1	1	0	1
hsa-miR-3960	ADD1	1	0	1
hsa-miR-3960	ACO2	1	0	1
hsa-miR-3960	CLPTM1	1	0	1
hsa-miR-3960	AC019294.1	1	0	1
hsa-miR-3960	C19orf26	1	0	1
hsa-miR-3960	IER3	1	0	1
hsa-miR-3960	CERS1	1	0	1
hsa-miR-3960	SPSB4	1	0	1
hsa-miR-3960	NT5C1B	1	0	1
hsa-miR-3960	SDF4	1	0	1
hsa-miR-3960	EMC10	1	0	1
hsa-miR-3960	CACNA1B	1	0	1
hsa-miR-3960	PEG10	1	0	1
hsa-miR-3960	C16orf80	1	0	1
hsa-miR-3960	TSFM	1	0	1
hsa-miR-3960	RPRML	1	0	1
hsa-miR-3960	CORO1B	1	0	1
hsa-miR-3960	FAM43B	1	0	1
hsa-miR-3960	CACNG7	1	0	1
hsa-miR-3960	VPREB1	1	0	1
hsa-miR-3960	MZF1	1	0	1
hsa-miR-3960	PIM3	1	0	1
hsa-miR-3960	SLC9A3	1	0	1
hsa-miR-3960	GPX1	1	0	1
hsa-miR-3960	C15orf37	1	0	1
hsa-miR-3960	PCDHA3	1	1	2
hsa-miR-3960	COPZ1	1	0	1
hsa-miR-3960	LBX2	1	0	1
hsa-miR-3960	AL627309.1	1	0	1
hsa-miR-3960	CD7	1	0	1
hsa-miR-3960	NDUFB10	1	0	1
hsa-miR-3960	CDK5R2	1	0	1
hsa-miR-3960	FMNL1	1	0	1
hsa-miR-3960	PCBD1	1	0	1
hsa-miR-3960	MIB2	1	0	1
hsa-miR-3960	FAM127A	1	0	1
hsa-miR-3960	PITX1	1	0	1
hsa-miR-3960	AP2A2	1	0	1
hsa-miR-3960	LIPE	1	0	1
hsa-miR-3960	VOPP1	1	0	1
hsa-miR-3960	WDR45B	1	0	1
hsa-miR-3960	GLTSCR1	1	0	1
hsa-miR-3960	RPL14	1	0	1
hsa-miR-3960	PCDHA13	1	1	2
hsa-miR-3960	POU3F3	1	0	1
hsa-miR-3960	H2AFX	1	0	1
hsa-miR-3960	SPATC1L	1	0	1
hsa-miR-3960	RAB11FIP3	1	0	1
hsa-miR-3960	C6orf223	1	0	1
hsa-miR-3960	MFI2	1	0	1
hsa-miR-3960	RP11-1055B8.7	1	0	1
hsa-miR-3960	EMILIN2	1	0	1
hsa-miR-3960	ADAMTSL2	1	0	1
hsa-miR-3960	DCUN1D2	1	0	1
hsa-miR-3960	TMEM256-PLSCR3	1	0	1
hsa-miR-3960	PCDHA12	1	1	2
hsa-miR-3960	EGR3	1	0	1
hsa-miR-3960	PCDHA8	1	0	1
hsa-miR-3960	MGAT4B	1	0	1
hsa-miR-3960	PIAS4	1	0	1
hsa-miR-3960	DPYSL5	1	0	1
hsa-miR-3960	INS	1	0	1
hsa-miR-3960	OTP	1	0	1
hsa-miR-3960	TSPY6P	1	0	1
hsa-miR-3960	DMPK	1	0	1
hsa-miR-3960	BSG	1	0	1
hsa-miR-3960	FAM127C	1	0	1
hsa-miR-3960	PIK3R2	1	0	1
hsa-miR-3960	COTL1	1	0	1
hsa-miR-3960	COL26A1	1	0	1
hsa-miR-3960	PRELP	1	0	1
hsa-miR-3960	SLC32A1	1	0	1
hsa-miR-3960	NT5C1B-RDH14	1	0	1
hsa-miR-3960	CELF4	1	0	1
hsa-miR-3960	ATP6V0C	1	0	1
hsa-miR-3960	RAI1	1	0	1
hsa-miR-3960	DOT1L	1	0	1
hsa-miR-3960	CTD-2207O23.12	1	0	1
hsa-miR-3960	ISL2	1	0	1
hsa-miR-3960	RP11-247C2.2	1	0	1
hsa-miR-3960	THOP1	1	0	1
hsa-miR-3960	RFX1	1	1	2
hsa-miR-3960	PCDHA4	1	1	2
hsa-miR-3960	NRG2	1	0	1
hsa-miR-3960	VMO1	1	0	1
hsa-miR-3960	RBPMS2	1	0	1
hsa-miR-3960	MAFK	1	0	1
hsa-miR-3960	ZNF423	1	1	2
hsa-miR-3960	PIP5K1C	1	0	1
hsa-miR-3960	DIRAS1	1	0	1
hsa-miR-3960	RUNX1	1	0	1
hsa-miR-3960	OTUD6A	1	0	1
hsa-miR-3960	GJD3	1	0	1
hsa-miR-3960	TSPAN10	1	0	1
hsa-miR-3960	MVB12B	1	0	1
hsa-miR-3960	GATSL2	1	0	1
hsa-miR-3960	JUNB	1	0	1
hsa-miR-3960	SIX5	1	0	1
hsa-miR-3960	AP000350.10	1	0	1
hsa-miR-3960	GPC1	1	0	1
hsa-miR-3960	MAN1C1	1	0	1
hsa-miR-3960	RTN2	1	0	1
hsa-miR-3960	NCOA1	1	0	1
hsa-miR-3960	CNTD2	1	0	1
hsa-miR-3960	MAP1LC3B	1	0	1
hsa-miR-3960	KRT13	1	0	1
hsa-miR-3960	IL17RE	1	0	1
hsa-miR-3960	PCDHA11	1	1	2
hsa-miR-3960	LIFR	1	0	1
hsa-miR-3960	PLIN1	1	0	1
hsa-miR-3960	VWA1	1	0	1
hsa-miR-3960	CPLX1	1	0	1
hsa-miR-3960	AC127496.1	1	0	1
hsa-miR-3960	SLC6A1	1	0	1
hsa-miR-3960	DGCR2	1	0	1
hsa-miR-3960	FAM84A	1	0	1
hsa-miR-3960	HSF4	1	0	1
hsa-miR-3960	MIIP	1	0	1
hsa-miR-3960	AP000350.4	1	0	1
hsa-miR-3960	GRK6	1	0	1
hsa-miR-3960	NTNG2	1	0	1
hsa-miR-3960	TSPYL2	1	0	1
hsa-miR-3960	CTAG1B	1	0	1
hsa-miR-3960	ALKBH6	1	0	1
hsa-miR-3960	KIAA0556	1	0	1
hsa-miR-3960	STIP1	1	0	1
hsa-miR-3960	NDUFA11	1	0	1
hsa-miR-3960	ING5	1	0	1
hsa-miR-3960	TRIM56	1	0	1
hsa-miR-3960	REPIN1	1	0	1
hsa-miR-3960	SLC7A8	1	0	1
hsa-miR-3960	PAM16	1	0	1
hsa-miR-3960	SYT5	1	0	1
hsa-miR-3960	RGS19	1	0	1
hsa-miR-3960	NAT8L	1	0	1
hsa-miR-3960	PDZD4	1	0	1
hsa-miR-3960	PCDHA1	1	1	2
hsa-miR-3960	MLLT1	1	0	1
hsa-miR-3960	CTD-2162K18.4	1	0	1
hsa-miR-3960	RAX	1	0	1
hsa-miR-3960	LY9	1	0	1
hsa-miR-3960	PARP10	1	0	1
hsa-miR-3960	LTBP4	1	0	1
hsa-miR-3960	ATXN2L	1	0	1
hsa-miR-3960	STK11	1	0	1
hsa-miR-3960	CTAG1A	1	0	1
hsa-miR-3960	MNX1	1	0	1
hsa-miR-3960	SCGB3A1	1	0	1
hsa-miR-3960	EN1	1	1	2
hsa-miR-3960	FXYD1	1	0	1
hsa-miR-3960	BRSK2	1	0	1
hsa-miR-3960	USP2	1	0	1
hsa-miR-3960	SCRT1	1	0	1
hsa-miR-3960	ANKRD23	1	0	1
hsa-miR-3960	CLIP2	1	0	1
hsa-miR-3960	NUDT4	0	1	1
hsa-miR-3960	GAA	1	0	1
hsa-miR-3960	WNK2	1	0	1
hsa-miR-3960	MT-ATP6	1	0	1
hsa-miR-3960	CCDC106	1	0	1
hsa-miR-3960	IER2	1	0	1
hsa-miR-3960	CCM2L	1	0	1
hsa-miR-3960	ST7	1	0	1
hsa-miR-3960	PCDHA10	1	0	1
hsa-miR-3960	CEP170B	1	0	1
hsa-miR-3960	PPP1R13B	1	0	1
hsa-miR-3960	PCDHA9	1	1	2
hsa-miR-3960	EVX1	1	0	1
hsa-miR-3960	ARHGEF4	1	0	1
hsa-miR-3960	PCDHA5	1	1	2
hsa-miR-3960	FOXP4	1	0	1
hsa-miR-3960	POU3F1	1	0	1
hsa-miR-3960	C22orf26	1	0	1
hsa-miR-3960	PLLP	1	0	1
hsa-miR-3960	AC103801.2	1	0	1
hsa-miR-3960	UBALD1	1	0	1
hsa-miR-3960	SLC11A1	1	0	1
hsa-miR-3960	FBXL16	1	0	1
hsa-miR-3960	UBE2I	1	0	1
hsa-miR-3960	PLIN4	1	0	1
hsa-miR-3960	C10orf95	1	0	1
hsa-miR-3960	RBM14	1	0	1
hsa-miR-3960	SPSB1	1	0	1
hsa-miR-3960	GNAI2	1	0	1
hsa-miR-3960	DEXI	1	0	1
hsa-miR-3960	C9orf96	1	0	1
hsa-miR-3960	LBX1	1	1	2
hsa-miR-3960	HK3	1	0	1
hsa-miR-3960	MIF	1	0	1
hsa-miR-3960	TFAP2A	1	0	1
hsa-miR-3960	CORO7-PAM16	1	0	1
hsa-miR-3960	RGS6	1	0	1
hsa-miR-3960	WWP2	0	1	1
hsa-miR-3960	PCDHA2	1	1	2
hsa-miR-3960	TNFRSF11A	1	0	1
hsa-miR-3960	PDCD1	1	0	1
hsa-miR-3960	NCLN	1	0	1
hsa-miR-3960	AC093802.1	1	0	1
hsa-miR-3960	NKX2-5	1	0	1
hsa-miR-3960	ARL2BP	1	0	1
hsa-miR-3960	SLC12A5	1	1	2
hsa-miR-3960	PRKAR1B	1	0	1
hsa-miR-3960	CXCL12	1	0	1
hsa-miR-3960	HOXB5	1	0	1
hsa-miR-3960	CDA	1	0	1
hsa-miR-3960	XKR7	1	1	2
hsa-miR-3960	FETUB	1	0	1
hsa-miR-3960	PAX2	1	0	1
hsa-miR-3960	DPYSL4	1	0	1
hsa-miR-3960	PCDHAC1	1	1	2
hsa-miR-3960	FAM178A	1	0	1

## Sheet: has-miR-335-5p
miRNA	Targets	targetScan7.1	mirdbV5	NumSum
hsa-miR-335-5p	RGS7BP	0	1	1
hsa-miR-335-5p	ZRANB1	0	1	1
hsa-miR-335-5p	ATE1	0	1	1
hsa-miR-335-5p	CALU	1	1	2
hsa-miR-335-5p	MICAL3	0	1	1
hsa-miR-335-5p	KDM7A	0	1	1
hsa-miR-335-5p	DAAM1	0	1	1
hsa-miR-335-5p	CASP7	1	1	2
hsa-miR-335-5p	CELF1	0	1	1
hsa-miR-335-5p	FLT1	0	1	1
hsa-miR-335-5p	G2E3	0	1	1
hsa-miR-335-5p	OLIG3	0	1	1
hsa-miR-335-5p	DNAJA1	0	1	1
hsa-miR-335-5p	NDRG1	0	1	1
hsa-miR-335-5p	CACUL1	0	1	1
hsa-miR-335-5p	ERI2	1	0	1
hsa-miR-335-5p	KLHL28	0	1	1
hsa-miR-335-5p	NIPA2	0	1	1
hsa-miR-335-5p	PPP6C	0	1	1
hsa-miR-335-5p	NAA30	0	1	1
hsa-miR-335-5p	NBPF8	0	1	1
hsa-miR-335-5p	SP1	0	1	1
hsa-miR-335-5p	IGF2BP2	0	1	1
hsa-miR-335-5p	KLHDC10	0	1	1
hsa-miR-335-5p	HNRNPR	0	1	1
hsa-miR-335-5p	SRSF4	0	1	1
hsa-miR-335-5p	PAQR8	1	0	1
hsa-miR-335-5p	HAND1	1	1	2
hsa-miR-335-5p	ZNF532	0	1	1
hsa-miR-335-5p	F13A1	0	1	1
hsa-miR-335-5p	PTPRB	0	1	1
hsa-miR-335-5p	SERBP1	0	1	1
hsa-miR-335-5p	NBPF12	0	1	1
hsa-miR-335-5p	PCNX	0	1	1
hsa-miR-335-5p	CAMKK2	0	1	1
hsa-miR-335-5p	PTGES3L	0	1	1
hsa-miR-335-5p	FKBP1B	1	0	1
hsa-miR-335-5p	AKAP11	0	1	1
hsa-miR-335-5p	POU5F1	1	0	1
hsa-miR-335-5p	NBPF20	0	1	1
hsa-miR-335-5p	NBPF9	0	1	1
hsa-miR-335-5p	DPY19L1	0	1	1
hsa-miR-335-5p	PSD3	0	1	1
hsa-miR-335-5p	SEPHS1	1	1	2
hsa-miR-335-5p	ROCK1	0	1	1
hsa-miR-335-5p	PRR5L	0	1	1
hsa-miR-335-5p	APTX	1	0	1
hsa-miR-335-5p	ZMPSTE24	1	1	2
hsa-miR-335-5p	SLC7A11	0	1	1
hsa-miR-335-5p	NXPH1	0	1	1
hsa-miR-335-5p	RPRM	0	1	1
hsa-miR-335-5p	PRKAA2	1	1	2
hsa-miR-335-5p	EIF4A2	0	1	1
hsa-miR-335-5p	KCNJ6	1	0	1
hsa-miR-335-5p	UBE2G1	1	0	1
hsa-miR-335-5p	ADCY3	0	1	1
hsa-miR-335-5p	TK2	0	1	1
hsa-miR-335-5p	CERS5	0	1	1
hsa-miR-335-5p	GOPC	0	1	1
hsa-miR-335-5p	ZNF654	0	1	1
hsa-miR-335-5p	MBD1	0	1	1
hsa-miR-335-5p	PLOD1	0	1	1
hsa-miR-335-5p	MED6	1	0	1
hsa-miR-335-5p	PCDH9	0	1	1
hsa-miR-335-5p	KDM4C	0	1	1
hsa-miR-335-5p	FAM131B	0	1	1
hsa-miR-335-5p	CNOT7	1	0	1
hsa-miR-335-5p	PTPN22	0	1	1
hsa-miR-335-5p	HELLS	1	0	1
hsa-miR-335-5p	COL19A1	0	1	1
hsa-miR-335-5p	KDM2B	0	1	1
hsa-miR-335-5p	SPTSSA	1	0	1
hsa-miR-335-5p	KAT7	0	1	1
hsa-miR-335-5p	RB1	0	1	1
hsa-miR-335-5p	CNIH4	0	1	1
hsa-miR-335-5p	LPHN2	0	1	1
hsa-miR-335-5p	CCR9	0	1	1
hsa-miR-335-5p	MUC13	0	1	1
hsa-miR-335-5p	RNF141	1	0	1
hsa-miR-335-5p	NRXN1	0	1	1
hsa-miR-335-5p	TXNDC8	0	1	1
hsa-miR-335-5p	RAB11B	0	1	1
hsa-miR-335-5p	KDSR	1	1	2
hsa-miR-335-5p	GLYR1	1	0	1
hsa-miR-335-5p	RSBN1	0	1	1
hsa-miR-335-5p	CRNKL1	0	1	1
hsa-miR-335-5p	JRK	0	1	1
hsa-miR-335-5p	SMARCA2	1	1	2
hsa-miR-335-5p	NBPF26	0	1	1
hsa-miR-335-5p	MCCC2	0	1	1
hsa-miR-335-5p	MAT2B	0	1	1
hsa-miR-335-5p	TNFSF11	0	1	1
hsa-miR-335-5p	ZNF621	1	0	1
hsa-miR-335-5p	TMEM74	0	1	1
hsa-miR-335-5p	GJA5	1	0	1
hsa-miR-335-5p	TRIM5	1	0	1
hsa-miR-335-5p	SORCS1	1	1	2
hsa-miR-335-5p	LSS	0	1	1
hsa-miR-335-5p	ETF1	0	1	1
hsa-miR-335-5p	ACRV1	1	0	1
hsa-miR-335-5p	RASA1	0	1	1
hsa-miR-335-5p	SRF	0	1	1
hsa-miR-335-5p	ZNF322	0	1	1
hsa-miR-335-5p	C7orf73	0	1	1
hsa-miR-335-5p	ARGLU1	1	0	1
hsa-miR-335-5p	POU6F1	0	1	1
hsa-miR-335-5p	AP3S1	0	1	1
hsa-miR-335-5p	NXPH2	1	1	2
hsa-miR-335-5p	IL17RD	0	1	1
hsa-miR-335-5p	EFNB1	0	1	1
hsa-miR-335-5p	GATA2	0	1	1
hsa-miR-335-5p	NBPF14	0	1	1
hsa-miR-335-5p	SYNC	0	1	1
hsa-miR-335-5p	FBXO28	0	1	1
hsa-miR-335-5p	GDE1	1	0	1
hsa-miR-335-5p	HOXD8	1	0	1
hsa-miR-335-5p	NBPF15	0	1	1
hsa-miR-335-5p	SHANK2	0	1	1
hsa-miR-335-5p	TMEM41A	0	1	1
hsa-miR-335-5p	LOC102724250	0	1	1
hsa-miR-335-5p	FAM107B	0	1	1
hsa-miR-335-5p	SLC45A3	0	1	1
hsa-miR-335-5p	EIF5A2	0	1	1
hsa-miR-335-5p	AK2	0	1	1
hsa-miR-335-5p	SREK1IP1	1	1	2
hsa-miR-335-5p	CCR3	1	0	1
hsa-miR-335-5p	NAA50	0	1	1
hsa-miR-335-5p	KRT81	0	1	1
hsa-miR-335-5p	CHFR	0	1	1
hsa-miR-335-5p	ZDHHC8	0	1	1
hsa-miR-335-5p	NBPF1	0	1	1
hsa-miR-335-5p	CPZ	1	0	1

## Sheet: hsa-miR-23a-3p
miRNA	Targets	targetScan7.1	mirdbV5	NumSum
hsa-miR-23a-3p	MAP7	1	1	2
hsa-miR-23a-3p	ADAM10	0	1	1
hsa-miR-23a-3p	ATG12	0	1	1
hsa-miR-23a-3p	ENTPD5	0	1	1
hsa-miR-23a-3p	AGAP1	0	1	1
hsa-miR-23a-3p	UBL3	1	1	2
hsa-miR-23a-3p	LAMP1	0	1	1
hsa-miR-23a-3p	RAB8B	0	1	1
hsa-miR-23a-3p	HIC1	0	1	1
hsa-miR-23a-3p	SSR3	0	1	1
hsa-miR-23a-3p	TXNRD1	1	1	2
hsa-miR-23a-3p	A1BG	1	0	1
hsa-miR-23a-3p	GLB1L3	1	0	1
hsa-miR-23a-3p	PTEN	1	1	2
hsa-miR-23a-3p	SEC24A	0	1	1
hsa-miR-23a-3p	KCNK3	0	1	1
hsa-miR-23a-3p	HOXB5	1	1	2
hsa-miR-23a-3p	PDPK1	0	1	1
hsa-miR-23a-3p	RBM6	0	1	1
hsa-miR-23a-3p	RGS8	1	0	1
hsa-miR-23a-3p	ZNF493	0	1	1
hsa-miR-23a-3p	GPR180	0	1	1
hsa-miR-23a-3p	ZNF654	0	1	1
hsa-miR-23a-3p	NRGN	1	1	2
hsa-miR-23a-3p	CCDC82	1	0	1
hsa-miR-23a-3p	FREM1	0	1	1
hsa-miR-23a-3p	PNMA1	1	1	2
hsa-miR-23a-3p	DHRS11	1	0	1
hsa-miR-23a-3p	HTR2C	0	1	1
hsa-miR-23a-3p	ATP6V1E1	0	1	1
hsa-miR-23a-3p	YES1	1	0	1
hsa-miR-23a-3p	WDR20	0	1	1
hsa-miR-23a-3p	EYA1	0	1	1
hsa-miR-23a-3p	LOC339862	0	1	1
hsa-miR-23a-3p	ZNF208	0	1	1
hsa-miR-23a-3p	BNIP3L	0	1	1
hsa-miR-23a-3p	GREM2	1	0	1
hsa-miR-23a-3p	STX12	1	1	2
hsa-miR-23a-3p	PRDM1	0	1	1
hsa-miR-23a-3p	DCUN1D1	1	0	1
hsa-miR-23a-3p	TACR3	1	0	1
hsa-miR-23a-3p	HDX	1	0	1
hsa-miR-23a-3p	PTGER4	1	0	1
hsa-miR-23a-3p	COL4A1	0	1	1
hsa-miR-23a-3p	TUSC2	0	1	1
hsa-miR-23a-3p	SLC1A1	1	1	2
hsa-miR-23a-3p	RBBP6	0	1	1
hsa-miR-23a-3p	SRSF1	0	1	1
hsa-miR-23a-3p	KLF3	1	1	2
hsa-miR-23a-3p	PHF19	0	1	1
hsa-miR-23a-3p	MARCKSL1	1	1	2
hsa-miR-23a-3p	CDC40	1	1	2
hsa-miR-23a-3p	ATP6V1B2	0	1	1
hsa-miR-23a-3p	KIAA1462	0	1	1
hsa-miR-23a-3p	BEX5	0	1	1
hsa-miR-23a-3p	ATAD1	0	1	1
hsa-miR-23a-3p	FAM178B	0	1	1
hsa-miR-23a-3p	NKAIN2	0	1	1
hsa-miR-23a-3p	CASP7	0	1	1
hsa-miR-23a-3p	SCG5	0	1	1
hsa-miR-23a-3p	PJA2	0	1	1
hsa-miR-23a-3p	SLC35E2B	0	1	1
hsa-miR-23a-3p	GPBP1	0	1	1
hsa-miR-23a-3p	PAQR9	0	1	1
hsa-miR-23a-3p	STEAP2	0	1	1
hsa-miR-23a-3p	INTS6	0	1	1
hsa-miR-23a-3p	TFAM	0	1	1
hsa-miR-23a-3p	CBFA2T3	0	1	1
hsa-miR-23a-3p	RAB11FIP2	0	1	1
hsa-miR-23a-3p	ATXN7	0	1	1
hsa-miR-23a-3p	CAB39	0	1	1
hsa-miR-23a-3p	SAFB2	1	0	1
hsa-miR-23a-3p	HNF4G	1	1	2
hsa-miR-23a-3p	CDS2	0	1	1
hsa-miR-23a-3p	SLC38A2	0	1	1
hsa-miR-23a-3p	PCDH17	1	1	2
hsa-miR-23a-3p	NAP1L5	1	1	2
hsa-miR-23a-3p	GALNT12	1	0	1
hsa-miR-23a-3p	PPARGC1A	0	1	1
hsa-miR-23a-3p	ANKRD50	0	1	1
hsa-miR-23a-3p	MET	1	0	1
hsa-miR-23a-3p	NIN	0	1	1
hsa-miR-23a-3p	UBA6	0	1	1
hsa-miR-23a-3p	ZNF655	0	1	1
hsa-miR-23a-3p	BRWD1	0	1	1
hsa-miR-23a-3p	SPSB4	1	1	2
hsa-miR-23a-3p	AUH	1	1	2
hsa-miR-23a-3p	NTS	0	1	1
hsa-miR-23a-3p	PROK2	1	0	1
hsa-miR-23a-3p	AUTS2	0	1	1
hsa-miR-23a-3p	GCNT1	0	1	1
hsa-miR-23a-3p	TMOD1	1	1	2
hsa-miR-23a-3p	CCSAP	1	0	1
hsa-miR-23a-3p	PAK3	0	1	1
hsa-miR-23a-3p	ZNF667	1	0	1
hsa-miR-23a-3p	PTBP3	0	1	1
hsa-miR-23a-3p	ZBTB18	0	1	1
hsa-miR-23a-3p	TGFBR2	0	1	1
hsa-miR-23a-3p	ZNF267	1	0	1
hsa-miR-23a-3p	PRSS35	1	1	2
hsa-miR-23a-3p	PNRC2	1	0	1
hsa-miR-23a-3p	MICU3	1	1	2
hsa-miR-23a-3p	ESRP1	0	1	1
hsa-miR-23a-3p	TRPM7	0	1	1
hsa-miR-23a-3p	TTC39B	0	1	1
hsa-miR-23a-3p	CCM2	1	1	2
hsa-miR-23a-3p	E2F6	0	1	1
hsa-miR-23a-3p	NUS1	0	1	1
hsa-miR-23a-3p	GPR22	1	1	2
hsa-miR-23a-3p	KIAA1804	0	1	1
hsa-miR-23a-3p	TNKS2	0	1	1
hsa-miR-23a-3p	ATXN7L3B	0	1	1
hsa-miR-23a-3p	MTF1	0	1	1
hsa-miR-23a-3p	ROBO1	0	1	1
hsa-miR-23a-3p	CREBZF	0	1	1
hsa-miR-23a-3p	RCN1	1	1	2
hsa-miR-23a-3p	CAMTA1	0	1	1
hsa-miR-23a-3p	WNK1	0	1	1
hsa-miR-23a-3p	SAMD8	0	1	1
hsa-miR-23a-3p	OSBPL8	0	1	1
hsa-miR-23a-3p	FKBP5	1	0	1
hsa-miR-23a-3p	CHST10	1	0	1
hsa-miR-23a-3p	TRIM63	0	1	1
hsa-miR-23a-3p	ZDBF2	0	1	1
hsa-miR-23a-3p	NCOA2	1	0	1
hsa-miR-23a-3p	UBE2K	0	1	1
hsa-miR-23a-3p	DPY19L4	0	1	1
hsa-miR-23a-3p	AKAP11	0	1	1
hsa-miR-23a-3p	CUL3	1	1	2
hsa-miR-23a-3p	CCK	0	1	1
hsa-miR-23a-3p	PRLR	0	1	1
hsa-miR-23a-3p	PRKCSH	0	1	1
hsa-miR-23a-3p	SMCR8	0	1	1
hsa-miR-23a-3p	C9orf170	1	0	1
hsa-miR-23a-3p	NEDD4L	0	1	1
hsa-miR-23a-3p	WHAMM	1	0	1
hsa-miR-23a-3p	LIN54	0	1	1
hsa-miR-23a-3p	CACUL1	0	1	1
hsa-miR-23a-3p	JARID2	0	1	1
hsa-miR-23a-3p	GPR64	0	1	1
hsa-miR-23a-3p	PAX9	0	1	1
hsa-miR-23a-3p	COX16	0	1	1
hsa-miR-23a-3p	ISCA2	1	0	1
hsa-miR-23a-3p	TNFAIP6	1	1	2
hsa-miR-23a-3p	ST20-MTHFS	0	1	1
hsa-miR-23a-3p	FAM120AOS	0	1	1
hsa-miR-23a-3p	CNN2	1	0	1
hsa-miR-23a-3p	TNFAIP3	1	1	2
hsa-miR-23a-3p	MEIS2	0	1	1
hsa-miR-23a-3p	PPP1R12A	0	1	1
hsa-miR-23a-3p	TMEM87B	1	0	1
hsa-miR-23a-3p	ATRN	0	1	1
hsa-miR-23a-3p	SDHD	1	1	2
hsa-miR-23a-3p	FAM73A	0	1	1
hsa-miR-23a-3p	PGRMC2	1	0	1
hsa-miR-23a-3p	SNRPC	1	0	1
hsa-miR-23a-3p	B3GNT5	0	1	1
hsa-miR-23a-3p	SPRY2	1	1	2
hsa-miR-23a-3p	NDUFC1	1	0	1
hsa-miR-23a-3p	TSPAN12	0	1	1
hsa-miR-23a-3p	ZNF140	1	0	1
hsa-miR-23a-3p	ZBTB44	0	1	1
hsa-miR-23a-3p	MDFIC	1	0	1
hsa-miR-23a-3p	PRTG	0	1	1
hsa-miR-23a-3p	BET1	1	1	2
hsa-miR-23a-3p	PKIA	1	1	2
hsa-miR-23a-3p	SMS	0	1	1
hsa-miR-23a-3p	IPMK	0	1	1
hsa-miR-23a-3p	NR6A1	1	1	2
hsa-miR-23a-3p	RPRD1A	0	1	1
hsa-miR-23a-3p	SHROOM2	0	1	1
hsa-miR-23a-3p	BLCAP	1	1	2
hsa-miR-23a-3p	MAML2	0	1	1
hsa-miR-23a-3p	NCOA1	0	1	1
hsa-miR-23a-3p	ZNF107	0	1	1
hsa-miR-23a-3p	PDLIM5	0	1	1
hsa-miR-23a-3p	COG3	1	0	1
hsa-miR-23a-3p	KBTBD8	0	1	1
hsa-miR-23a-3p	AZI2	1	0	1
hsa-miR-23a-3p	FAM46A	0	1	1
hsa-miR-23a-3p	FILIP1	1	0	1
hsa-miR-23a-3p	TMOD2	0	1	1
hsa-miR-23a-3p	C12orf23	1	0	1
hsa-miR-23a-3p	KLF5	0	1	1
hsa-miR-23a-3p	MYL12B	1	1	2
hsa-miR-23a-3p	USP53	1	1	2
hsa-miR-23a-3p	LPHN2	0	1	1
hsa-miR-23a-3p	MAP3K1	0	1	1
hsa-miR-23a-3p	MARCKS	1	1	2
hsa-miR-23a-3p	USP45	0	1	1
hsa-miR-23a-3p	PITPNC1	0	1	1
hsa-miR-23a-3p	TBC1D12	0	1	1
hsa-miR-23a-3p	NDFIP2	1	1	2
hsa-miR-23a-3p	PPM1K	1	1	2
hsa-miR-23a-3p	UBE2O	0	1	1
hsa-miR-23a-3p	SEMA4B	0	1	1
hsa-miR-23a-3p	FZD3	0	1	1
hsa-miR-23a-3p	TPST1	1	0	1
hsa-miR-23a-3p	SPOPL	1	1	2
hsa-miR-23a-3p	MCFD2	1	1	2
hsa-miR-23a-3p	CTCF	1	1	2
hsa-miR-23a-3p	QSER1	0	1	1
hsa-miR-23a-3p	SSBP2	0	1	1
hsa-miR-23a-3p	RAD51AP1	0	1	1
hsa-miR-23a-3p	PKP4	1	1	2
hsa-miR-23a-3p	MIER1	0	1	1
hsa-miR-23a-3p	AKAP12	0	1	1
hsa-miR-23a-3p	ZIC5	1	0	1
hsa-miR-23a-3p	N4BP1	0	1	1
hsa-miR-23a-3p	MTSS1	0	1	1
hsa-miR-23a-3p	ADAM23	0	1	1
hsa-miR-23a-3p	NRXN1	0	1	1
hsa-miR-23a-3p	NEK7	1	1	2
hsa-miR-23a-3p	ELOVL6	0	1	1
hsa-miR-23a-3p	CLEC1A	1	0	1
hsa-miR-23a-3p	VGLL3	0	1	1
hsa-miR-23a-3p	LMNB1	1	0	1
hsa-miR-23a-3p	CAV2	0	1	1
hsa-miR-23a-3p	PRR14L	0	1	1
hsa-miR-23a-3p	CAPRIN1	0	1	1
hsa-miR-23a-3p	REEP1	0	1	1
hsa-miR-23a-3p	NAA15	0	1	1
hsa-miR-23a-3p	ZNF730	0	1	1
hsa-miR-23a-3p	ARMC8	0	1	1
hsa-miR-23a-3p	SPTSSB	1	0	1
hsa-miR-23a-3p	C7orf76	1	0	1
hsa-miR-23a-3p	DLGAP1	1	0	1
hsa-miR-23a-3p	FRA10AC1	1	1	2
hsa-miR-23a-3p	SLC18A2	0	1	1
hsa-miR-23a-3p	RUFY2	1	1	2
hsa-miR-23a-3p	ZBTB43	0	1	1
hsa-miR-23a-3p	SERINC1	0	1	1
hsa-miR-23a-3p	RP5-1052I5.2	1	0	1
hsa-miR-23a-3p	REPS2	0	1	1
hsa-miR-23a-3p	GABRG1	0	1	1
hsa-miR-23a-3p	ASF1A	1	1	2
hsa-miR-23a-3p	NEK6	1	1	2
hsa-miR-23a-3p	SESN2	0	1	1
hsa-miR-23a-3p	ARFIP1	0	1	1
hsa-miR-23a-3p	MYH4	1	0	1
hsa-miR-23a-3p	RPA3-AS1	1	0	1
hsa-miR-23a-3p	SS18L2	1	0	1
hsa-miR-23a-3p	NCOA6	0	1	1
hsa-miR-23a-3p	ZBTB34	0	1	1
hsa-miR-23a-3p	OTULIN	0	1	1
hsa-miR-23a-3p	INTU	0	1	1
hsa-miR-23a-3p	PPIF	1	1	2
hsa-miR-23a-3p	SATB1	1	1	2
hsa-miR-23a-3p	ZDHHC17	0	1	1
hsa-miR-23a-3p	FUT9	1	1	2
hsa-miR-23a-3p	PABPC5	0	1	1
hsa-miR-23a-3p	SCN2A	0	1	1
hsa-miR-23a-3p	CCNT2	0	1	1
hsa-miR-23a-3p	PWWP2A	0	1	1
hsa-miR-23a-3p	SOCS6	0	1	1
hsa-miR-23a-3p	TRDN	0	1	1
hsa-miR-23a-3p	CFL2	1	0	1
hsa-miR-23a-3p	TRIL	0	1	1
hsa-miR-23a-3p	DENND1B	0	1	1
hsa-miR-23a-3p	CLDN14	1	0	1
hsa-miR-23a-3p	FAM217A	0	1	1
hsa-miR-23a-3p	WNK3	1	0	1
hsa-miR-23a-3p	CTAGE5	1	0	1
hsa-miR-23a-3p	PCMTD2	0	1	1
hsa-miR-23a-3p	MRC1L1	1	0	1
hsa-miR-23a-3p	KDM6A	0	1	1
hsa-miR-23a-3p	ZMYM2	0	1	1
hsa-miR-23a-3p	PPP4R4	0	1	1
hsa-miR-23a-3p	MEX3C	0	1	1
hsa-miR-23a-3p	UBE2D1	1	1	2
hsa-miR-23a-3p	LYPLA1	0	1	1
hsa-miR-23a-3p	HOXB4	1	0	1
hsa-miR-23a-3p	MAK16	0	1	1
hsa-miR-23a-3p	ESRRG	1	0	1
hsa-miR-23a-3p	ZNF138	0	1	1
hsa-miR-23a-3p	GNRHR	0	1	1
hsa-miR-23a-3p	SLC38A1	0	1	1
hsa-miR-23a-3p	PCDH7	0	1	1
hsa-miR-23a-3p	CTNNBIP1	1	0	1
hsa-miR-23a-3p	LMBR1	0	1	1
hsa-miR-23a-3p	TRAPPC6B	1	0	1
hsa-miR-23a-3p	FNBP1L	0	1	1
hsa-miR-23a-3p	PEX11A	0	1	1
hsa-miR-23a-3p	HSPA12A	0	1	1
hsa-miR-23a-3p	TAB3	0	1	1
hsa-miR-23a-3p	CCNH	1	1	2
hsa-miR-23a-3p	PPP6C	0	1	1
hsa-miR-23a-3p	FAM175B	0	1	1
hsa-miR-23a-3p	CALCRL	0	1	1
hsa-miR-23a-3p	RPRD2	0	1	1
hsa-miR-23a-3p	ZNF765	0	1	1
hsa-miR-23a-3p	CDC23	1	0	1
hsa-miR-23a-3p	KPNA4	1	1	2
hsa-miR-23a-3p	ZNF839	1	1	2
hsa-miR-23a-3p	ABCA1	1	0	1
hsa-miR-23a-3p	LMAN2	1	0	1
hsa-miR-23a-3p	PTP4A2	0	1	1
hsa-miR-23a-3p	LGR4	0	1	1
hsa-miR-23a-3p	NR2C1	0	1	1
hsa-miR-23a-3p	FAM126B	0	1	1
hsa-miR-23a-3p	JAZF1	0	1	1
hsa-miR-23a-3p	ZNF286B	1	0	1
hsa-miR-23a-3p	CEP350	0	1	1
hsa-miR-23a-3p	RNF168	0	1	1
hsa-miR-23a-3p	FMR1	0	1	1
hsa-miR-23a-3p	DCDC2	0	1	1
hsa-miR-23a-3p	ORMDL1	1	0	1
hsa-miR-23a-3p	FAS	0	1	1
hsa-miR-23a-3p	MEIS1	1	1	2
hsa-miR-23a-3p	BTAF1	0	1	1
hsa-miR-23a-3p	BRCC3	0	1	1
hsa-miR-23a-3p	ZNF506	0	1	1
hsa-miR-23a-3p	ZNF420	1	1	2
hsa-miR-23a-3p	TOX	0	1	1
hsa-miR-23a-3p	STX17	0	1	1
hsa-miR-23a-3p	HEXIM1	1	1	2
hsa-miR-23a-3p	GPRIN3	0	1	1
hsa-miR-23a-3p	ATF2	0	1	1
hsa-miR-23a-3p	ZNF117	0	1	1
hsa-miR-23a-3p	G3BP2	0	1	1
hsa-miR-23a-3p	FBN2	1	0	1
hsa-miR-23a-3p	TCP11L1	0	1	1
hsa-miR-23a-3p	EBF3	0	1	1
hsa-miR-23a-3p	KIAA0922	1	1	2
hsa-miR-23a-3p	MEF2C	0	1	1
hsa-miR-23a-3p	TMED5	1	1	2
hsa-miR-23a-3p	MIS18A	0	1	1
hsa-miR-23a-3p	PDE4B	1	1	2
hsa-miR-23a-3p	IL12B	1	0	1
hsa-miR-23a-3p	HELZ	0	1	1
hsa-miR-23a-3p	VTI1B	1	0	1
hsa-miR-23a-3p	TCF24	1	0	1
hsa-miR-23a-3p	GXYLT1	0	1	1
hsa-miR-23a-3p	IL18	0	1	1
hsa-miR-23a-3p	CAPN6	0	1	1
hsa-miR-23a-3p	RTF1	0	1	1
hsa-miR-23a-3p	KIAA1432	0	1	1
hsa-miR-23a-3p	BCL2	1	0	1
hsa-miR-23a-3p	TNRC6A	1	1	2
hsa-miR-23a-3p	NOL4	1	0	1
hsa-miR-23a-3p	PRDX3	1	0	1
hsa-miR-23a-3p	PLEKHA5	0	1	1
hsa-miR-23a-3p	TADA1	0	1	1
hsa-miR-23a-3p	GOLM1	0	1	1
hsa-miR-23a-3p	PDE7A	1	1	2
hsa-miR-23a-3p	SH3BGR	1	0	1
hsa-miR-23a-3p	FAM134C	0	1	1
hsa-miR-23a-3p	STK4	0	1	1
hsa-miR-23a-3p	RRAS2	1	1	2
hsa-miR-23a-3p	IL6R	0	1	1
hsa-miR-23a-3p	RNF150	0	1	1
hsa-miR-23a-3p	IDH1	0	1	1
hsa-miR-23a-3p	NUAK2	1	1	2
hsa-miR-23a-3p	TMEM245	0	1	1
hsa-miR-23a-3p	ZNF287	1	1	2
hsa-miR-23a-3p	CELF1	0	1	1
hsa-miR-23a-3p	ADNP	0	1	1
hsa-miR-23a-3p	ERBB2IP	0	1	1
hsa-miR-23a-3p	ADRA2B	0	1	1
hsa-miR-23a-3p	BNIP2	0	1	1
hsa-miR-23a-3p	SIX1	1	0	1
hsa-miR-23a-3p	SESN3	0	1	1
hsa-miR-23a-3p	LPAR1	0	1	1
hsa-miR-23a-3p	C3orf52	1	1	2
hsa-miR-23a-3p	PPP2R5E	1	1	2
hsa-miR-23a-3p	PNRC1	0	1	1
hsa-miR-23a-3p	SNX5	1	0	1
hsa-miR-23a-3p	MBLAC2	0	1	1
hsa-miR-23a-3p	SEPT7	0	1	1
hsa-miR-23a-3p	SFXN5	0	1	1
hsa-miR-23a-3p	IPO5	0	1	1
hsa-miR-23a-3p	MSMO1	0	1	1
hsa-miR-23a-3p	HOXD10	0	1	1
hsa-miR-23a-3p	GLS	0	1	1
hsa-miR-23a-3p	LBR	0	1	1
hsa-miR-23a-3p	MED12	0	1	1
hsa-miR-23a-3p	STAT5B	0	1	1
hsa-miR-23a-3p	MAPK1IP1L	0	1	1
hsa-miR-23a-3p	SLC16A6	0	1	1
hsa-miR-23a-3p	HNRNPU	0	1	1
hsa-miR-23a-3p	SLC4A10	0	1	1
hsa-miR-23a-3p	CXorf57	0	1	1
hsa-miR-23a-3p	SEC23A	0	1	1
hsa-miR-23a-3p	SLC12A2	0	1	1
hsa-miR-23a-3p	TFRC	1	0	1
hsa-miR-23a-3p	SPHKAP	0	1	1
hsa-miR-23a-3p	TMEM135	0	1	1
hsa-miR-23a-3p	C6ORF50	1	0	1
hsa-miR-23a-3p	IGSF8	1	1	2
hsa-miR-23a-3p	SLC7A6OS	0	1	1
hsa-miR-23a-3p	ACSS1	0	1	1
hsa-miR-23a-3p	MRC1	1	1	2
hsa-miR-23a-3p	CTCFL	0	1	1
hsa-miR-23a-3p	SYS1	1	0	1
hsa-miR-23a-3p	ZC3H12C	1	0	1
hsa-miR-23a-3p	XIAP	0	1	1
hsa-miR-23a-3p	CRLF3	1	1	2
hsa-miR-23a-3p	TRIB1	0	1	1
hsa-miR-23a-3p	PMAIP1	1	0	1
hsa-miR-23a-3p	STXBP6	1	0	1
hsa-miR-23a-3p	YOD1	1	0	1
hsa-miR-23a-3p	PUM2	0	1	1
hsa-miR-23a-3p	WBP2	1	1	2
hsa-miR-23a-3p	VCPIP1	0	1	1
hsa-miR-23a-3p	PDIA6	0	1	1
hsa-miR-23a-3p	EIF3A	0	1	1
hsa-miR-23a-3p	NRXN3	1	0	1
hsa-miR-23a-3p	NFIA	0	1	1
hsa-miR-23a-3p	PLAU	0	1	1
hsa-miR-23a-3p	CLDN12	1	1	2
hsa-miR-23a-3p	PLCXD3	1	0	1
hsa-miR-23a-3p	KDM4A	0	1	1
hsa-miR-23a-3p	MYCT1	1	1	2
hsa-miR-23a-3p	FBN1	1	0	1
hsa-miR-23a-3p	GOLPH3L	0	1	1
hsa-miR-23a-3p	MED12L	0	1	1
hsa-miR-23a-3p	ZNF423	0	1	1
hsa-miR-23a-3p	CA2	1	1	2
hsa-miR-23a-3p	ARHGAP20	1	1	2
hsa-miR-23a-3p	GLCE	0	1	1
hsa-miR-23a-3p	ARL8B	1	0	1
hsa-miR-23a-3p	RBM25	1	1	2
hsa-miR-23a-3p	ACER2	0	1	1
hsa-miR-23a-3p	PRKRIR	1	1	2
hsa-miR-23a-3p	PNMA2	1	0	1
hsa-miR-23a-3p	TLK1	0	1	1
hsa-miR-23a-3p	ETNK1	0	1	1
hsa-miR-23a-3p	TXLNG	0	1	1
hsa-miR-23a-3p	C2orf69	1	1	2
hsa-miR-23a-3p	NUP43	0	1	1
hsa-miR-23a-3p	POU4F2	1	1	2
hsa-miR-23a-3p	SETD8	1	1	2
hsa-miR-23a-3p	SSH2	0	1	1
hsa-miR-23a-3p	KCNIP4	1	0	1
hsa-miR-23a-3p	ZNF676	0	1	1
hsa-miR-23a-3p	PIK3C2A	0	1	1
hsa-miR-23a-3p	SPOCK1	0	1	1
hsa-miR-23a-3p	ATP11C	1	1	2
hsa-miR-23a-3p	HS6ST2	0	1	1
hsa-miR-23a-3p	TMEM263	0	1	1
hsa-miR-23a-3p	CLCN3	0	1	1
hsa-miR-23a-3p	NLK	0	1	1
hsa-miR-23a-3p	VCAN	0	1	1
hsa-miR-23a-3p	RCHY1	1	0	1
hsa-miR-23a-3p	ALDH1A2	1	1	2
hsa-miR-23a-3p	PAK2	0	1	1
hsa-miR-23a-3p	IRF2	1	0	1
hsa-miR-23a-3p	WHSC1	0	1	1
hsa-miR-23a-3p	USP46	0	1	1
hsa-miR-23a-3p	BORA	1	1	2
hsa-miR-23a-3p	C4orf29	0	1	1
hsa-miR-23a-3p	C6orf62	1	1	2
hsa-miR-23a-3p	CCNG1	1	1	2
hsa-miR-23a-3p	KITLG	1	0	1
hsa-miR-23a-3p	LPP	0	1	1
hsa-miR-23a-3p	NUP50	0	1	1
hsa-miR-23a-3p	FASTKD3	0	1	1
hsa-miR-23a-3p	GTDC1	0	1	1
hsa-miR-23a-3p	TBC1D15	0	1	1
hsa-miR-23a-3p	MAGEB10	1	0	1
hsa-miR-23a-3p	TNPO1	1	1	2
hsa-miR-23a-3p	RAP1A	1	0	1
hsa-miR-23a-3p	TMPO	0	1	1
hsa-miR-23a-3p	DNAJC6	0	1	1
hsa-miR-23a-3p	TAF9B	0	1	1
hsa-miR-23a-3p	PCDH19	0	1	1
hsa-miR-23a-3p	SLC6A14	1	1	2
hsa-miR-23a-3p	B3GNT1	1	1	2
hsa-miR-23a-3p	ANKRD33B	0	1	1
hsa-miR-23a-3p	ZIC4	1	1	2
hsa-miR-23a-3p	ASAH2B	1	0	1
hsa-miR-23a-3p	NAP1L3	0	1	1
hsa-miR-23a-3p	NUFIP2	0	1	1
hsa-miR-23a-3p	ELF2	0	1	1
hsa-miR-23a-3p	ZNF292	1	1	2
hsa-miR-23a-3p	B3GALT2	0	1	1
hsa-miR-23a-3p	SERINC5	0	1	1
hsa-miR-23a-3p	TGIF1	0	1	1
hsa-miR-23a-3p	RP11-407N17.3	1	0	1
hsa-miR-23a-3p	FAM196A	0	1	1
hsa-miR-23a-3p	CGGBP1	0	1	1
hsa-miR-23a-3p	ZNF728	0	1	1
hsa-miR-23a-3p	TMEM170A	1	0	1
hsa-miR-23a-3p	INPP5A	0	1	1
hsa-miR-23a-3p	VEPH1	1	0	1
hsa-miR-23a-3p	COL4A5	0	1	1
hsa-miR-23a-3p	VKORC1L1	0	1	1
hsa-miR-23a-3p	RYBP	0	1	1
hsa-miR-23a-3p	SLC7A2	0	1	1
hsa-miR-23a-3p	MTHFS	0	1	1
hsa-miR-23a-3p	LRP5	0	1	1
hsa-miR-23a-3p	ANO4	0	1	1
hsa-miR-23a-3p	FUT4	1	1	2
hsa-miR-23a-3p	CNOT6L	0	1	1
hsa-miR-23a-3p	SLC1A3	0	1	1
hsa-miR-23a-3p	STARD3NL	1	1	2
hsa-miR-23a-3p	LRRC40	0	1	1
hsa-miR-23a-3p	PRRG1	0	1	1
hsa-miR-23a-3p	RP11-210M15.2	1	0	1
hsa-miR-23a-3p	HMGN2	1	0	1
hsa-miR-23a-3p	FOXP2	0	1	1
hsa-miR-23a-3p	ZNF99	0	1	1
hsa-miR-23a-3p	SBNO1	0	1	1
hsa-miR-23a-3p	IPPK	1	1	2
hsa-miR-23a-3p	EXOC3L4	0	1	1
hsa-miR-23a-3p	BBX	0	1	1
hsa-miR-23a-3p	ELOVL3	1	1	2
hsa-miR-23a-3p	MYH1	1	1	2
hsa-miR-23a-3p	SMEK2	0	1	1
hsa-miR-23a-3p	CPSF4	1	0	1
hsa-miR-23a-3p	GGNBP2	0	1	1
hsa-miR-23a-3p	KIAA1467	1	1	2
hsa-miR-23a-3p	DDX47	0	1	1
hsa-miR-23a-3p	EOMES	0	1	1
hsa-miR-23a-3p	PIKFYVE	0	1	1
hsa-miR-23a-3p	TOP1	1	1	2
hsa-miR-23a-3p	WTAP	1	0	1
hsa-miR-23a-3p	KLHL28	0	1	1
hsa-miR-23a-3p	MED4	0	1	1
hsa-miR-23a-3p	GPR155	0	1	1
hsa-miR-23a-3p	CBLN1	0	1	1
hsa-miR-23a-3p	GSK3B	0	1	1
hsa-miR-23a-3p	FYB	1	1	2
hsa-miR-23a-3p	CSNK1G3	0	1	1
hsa-miR-23a-3p	NACC2	1	1	2
hsa-miR-23a-3p	TMEM168	0	1	1
hsa-miR-23a-3p	DLG2	0	1	1
hsa-miR-23a-3p	PDCL3	1	0	1
hsa-miR-23a-3p	PRTFDC1	0	1	1
hsa-miR-23a-3p	TOX3	1	1	2
hsa-miR-23a-3p	SEC23IP	1	1	2
hsa-miR-23a-3p	GHITM	0	1	1
hsa-miR-23a-3p	SLC25A4	1	0	1
hsa-miR-23a-3p	EFNA5	1	0	1
hsa-miR-23a-3p	SOWAHC	0	1	1
hsa-miR-23a-3p	HMGB2	1	1	2
hsa-miR-23a-3p	ZNF257	0	1	1
hsa-miR-23a-3p	ZNF395	1	1	2
hsa-miR-23a-3p	C16orf72	0	1	1
hsa-miR-23a-3p	CHUK	0	1	1
hsa-miR-23a-3p	CCL7	1	1	2
hsa-miR-23a-3p	DHX15	0	1	1
hsa-miR-23a-3p	ACVR1C	1	0	1
hsa-miR-23a-3p	SWT1	0	1	1
hsa-miR-23a-3p	FBXO32	0	1	1
hsa-miR-23a-3p	TXK	0	1	1
hsa-miR-23a-3p	RAP2B	1	0	1
hsa-miR-23a-3p	ZNF23	1	0	1
hsa-miR-23a-3p	UBE2R2	0	1	1
hsa-miR-23a-3p	BTBD1	0	1	1
hsa-miR-23a-3p	CHSY3	0	1	1
hsa-miR-23a-3p	TOP2B	0	1	1
hsa-miR-23a-3p	PCNP	0	1	1
hsa-miR-23a-3p	TJP1	1	1	2
hsa-miR-23a-3p	ERC2	0	1	1
hsa-miR-23a-3p	SRPK2	0	1	1
hsa-miR-23a-3p	ZNF793	1	0	1
hsa-miR-23a-3p	MAP4K4	0	1	1
hsa-miR-23a-3p	KPNA1	0	1	1
hsa-miR-23a-3p	CNR1	0	1	1
hsa-miR-23a-3p	CXCL12	1	0	1
hsa-miR-23a-3p	LPGAT1	0	1	1
hsa-miR-23a-3p	VRK3	1	0	1
hsa-miR-23a-3p	SEC14L1	1	1	2
hsa-miR-23a-3p	LRCH1	0	1	1
hsa-miR-23a-3p	GNPDA1	0	1	1
hsa-miR-23a-3p	MOGS	0	1	1
hsa-miR-23a-3p	RALYL	1	0	1
hsa-miR-23a-3p	MAB21L2	1	1	2
hsa-miR-23a-3p	TMEM2	0	1	1
hsa-miR-23a-3p	AP1S2	0	1	1
hsa-miR-23a-3p	ECHDC1	0	1	1
hsa-miR-23a-3p	DNAJC3	0	1	1
hsa-miR-23a-3p	UQCRFS1	1	1	2
hsa-miR-23a-3p	ZNF91	0	1	1
hsa-miR-23a-3p	SLC4A4	0	1	1
hsa-miR-23a-3p	ZNRF2	1	1	2
hsa-miR-23a-3p	SYT4	1	0	1
hsa-miR-23a-3p	TSHZ3	0	1	1
hsa-miR-23a-3p	APAF1	1	1	2
hsa-miR-23a-3p	ZNF225	1	0	1
hsa-miR-23a-3p	SEMA6D	0	1	1
hsa-miR-23a-3p	AMBRA1	0	1	1
hsa-miR-23a-3p	MAPRE1	1	1	2
hsa-miR-23a-3p	ZPLD1	0	1	1
hsa-miR-23a-3p	ZNF30	0	1	1
hsa-miR-23a-3p	CHST7	1	1	2
hsa-miR-23a-3p	PTPRB	0	1	1
hsa-miR-23a-3p	SMIM18	1	0	1
hsa-miR-23a-3p	RAB39B	1	1	2
hsa-miR-23a-3p	WDR37	0	1	1
hsa-miR-23a-3p	MAGOHB	0	1	1
hsa-miR-23a-3p	DDX4	0	1	1
hsa-miR-23a-3p	CCDC6	0	1	1
hsa-miR-23a-3p	TMED7	0	1	1
hsa-miR-23a-3p	RAI14	0	1	1
hsa-miR-23a-3p	SAFB	1	0	1
hsa-miR-23a-3p	NDUFA2	0	1	1
hsa-miR-23a-3p	LONRF3	0	1	1
hsa-miR-23a-3p	SLC7A1	0	1	1
hsa-miR-23a-3p	KIAA1107	1	0	1
hsa-miR-23a-3p	MMGT1	1	0	1
hsa-miR-23a-3p	NGLY1	0	1	1
hsa-miR-23a-3p	ELF5	0	1	1
hsa-miR-23a-3p	ZFHX4	0	1	1
hsa-miR-23a-3p	FRMD5	0	1	1
