# Supplementary material for: Pretreatment microRNA levels can predict HBsAg clearance in CHB patients treated with pegylated interferon α-2a
Source: Virol J. 2018 Apr 23;15:73. doi: 10.1186/s12985-018-0982-y (PMC5914056; doi:10.1186/s12985-018-0982-y)
Supplement: Supplementary file 4 — The biological pathways of the differential expressed miRNAs target genes (XLSX 24 kb) [file 12985_2018_982_MOESM4_ESM.xlsx]

## Sheet: hsa-miR-3960
#Column "PathwayID" stands for Pathway identifiers used in KEGG
#Column "Definition" stands for the definition of the PathwayID
#Column "OriginalWebSite"stands for The map's website,the nodes with red frame and red symbol are associated with the DE genes, green nodes have no significance
#Column "p-value"
"Fisher-Pvalue" stands for the enrichment p-value of the PathwayID used Fisher's exact test
#Column "SelectionCounts" stands for the Count of the DE genes' entities directly associated with the listed PathwayID
#Column "SelectionSize" stands for the total number of the DE genes' entities
#Column "Count" stands for the count of the chosen background population genes' entities associated with the listed PathwayID
#Column "Size" stands for the total number of chosen background population genes' entities
#Column "FDR" stands for the false discovery rate of the PathwayID
#Column "Enrichment_Score" stands for the Enrichment Score value of the PathwayID, it equals "-log10(Pvalue)"
#Column "GeneRatio" stands for the Gene Ratio value of the PathwayID, it equals "SelectionCounts/SelectionSize"
#Column "GENES" stands for the DE genes associated with the PathwayID
PathwayID	Definition	OriginalWebSite	Fisher-Pvalue	SelectionCounts	SelectionSize	Count	Size	FDR	Enrichment_Score	GeneRatio	Genes
hsa04923	Regulation of lipolysis in adipocytes - Homo sapiens (human)	http://www.genome.jp/kegg-bin/show_pathway?hsa04923+2771+3630+3991+5296+5346	0.000313921	5	77	56	7161	0.084175	3.50318	0.064935	GNAI2//INS//LIPE//PIK3R2//PLIN1
hsa04721	Synaptic vesicle cycle - Homo sapiens (human)	http://www.genome.jp/kegg-bin/show_pathway?hsa04721+161+527+774+10815+140679	0.000544822	5	77	63	7161	0.084175	3.26375	0.064935	AP2A2//ATP6V0C//CACNA1B//CPLX1//SLC32A1
hsa04930	Type II diabetes mellitus - Homo sapiens (human)	http://www.genome.jp/kegg-bin/show_pathway?hsa04930+774+3101+3630+5296	0.00168036	4	77	48	7161	0.137116	2.7746	0.051948	CACNA1B//HK3//INS//PIK3R2
hsa04144	Endocytosis - Homo sapiens (human)	http://www.genome.jp/kegg-bin/show_pathway?hsa04144+116987+161+116985+2870+23096+89853+23396+9727+56904	0.00177497	9	77	260	7161	0.137116	2.75081	0.116883	AGAP1//AP2A2//ARAP1//GRK6//IQSEC2//MVB12B//PIP5K1C//RAB11FIP3//SH3GLB2
hsa04727	GABAergic synapse - Homo sapiens (human)	http://www.genome.jp/kegg-bin/show_pathway?hsa04727+774+2771+57468+140679+6529	0.00246535	5	77	88	7161	0.152359	2.60812	0.064935	CACNA1B//GNAI2//SLC12A5//SLC32A1//SLC6A1
hsa04211	Longevity regulating pathway - Homo sapiens (human)	http://www.genome.jp/kegg-bin/show_pathway?hsa04211+79813+3630+5296+51422+6794	0.00328622	5	77	94	7161	0.168199	2.4833	0.064935	EHMT1//INS//PIK3R2//PRKAG2//STK11
hsa04910	Insulin signaling pathway - Homo sapiens (human)	http://www.genome.jp/kegg-bin/show_pathway?hsa04910+3101+3630+3991+5296+51422+5575	0.00381033	6	77	140	7161	0.168199	2.41904	0.077922	HK3//INS//LIPE//PIK3R2//PRKAG2//PRKAR1B
hsa04932	Non-alcoholic fatty liver disease (NAFLD) - Homo sapiens (human)	http://www.genome.jp/kegg-bin/show_pathway?hsa04932+3630+126328+4716+374291+5296+51422	0.00551075	6	77	151	7161	0.212853	2.25879	0.077922	INS//NDUFA11//NDUFB10//NDUFS7//PIK3R2//PRKAG2
hsa04152	AMPK signaling pathway - Homo sapiens (human)	http://www.genome.jp/kegg-bin/show_pathway?hsa04152+3630+3991+5296+51422+6794	0.0105122	5	77	124	7161	0.360918	1.97831	0.064935	INS//LIPE//PIK3R2//PRKAG2//STK11
hsa05032	Morphine addiction - Homo sapiens (human)	http://www.genome.jp/kegg-bin/show_pathway?hsa05032+774+2771+2870+140679	0.016322	4	77	91	7161	0.50435	1.78723	0.051948	CACNA1B//GNAI2//GRK6//SLC32A1
hsa04064	NF-kappa B signaling pathway - Homo sapiens (human)	http://www.genome.jp/kegg-bin/show_pathway?hsa04064+6387+51588+8792+7329	0.0188295	4	77	95	7161	0.528936	1.72516	0.051948	CXCL12//PIAS4//TNFRSF11A//UBE2I
hsa04725	Cholinergic synapse - Homo sapiens (human)	http://www.genome.jp/kegg-bin/show_pathway?hsa04725+774+2767+2771+5296	0.0311782	4	77	111	7161	0.693014	1.50615	0.051948	CACNA1B//GNA11//GNAI2//PIK3R2
hsa04213	Longevity regulating pathway - multiple species - Homo sapiens (human)	http://www.genome.jp/kegg-bin/show_pathway?hsa04213+3630+5296+51422	0.0311793	3	77	64	7161	0.693014	1.50613	0.038961	INS//PIK3R2//PRKAG2
hsa04950	Maturity onset diabetes of the young - Homo sapiens (human)	http://www.genome.jp/kegg-bin/show_pathway?hsa04950+3630+3110	0.0313987	2	77	26	7161	0.693014	1.50309	0.025974	INS//MNX1
hsa00760	Nicotinate and nicotinamide metabolism - Homo sapiens (human)	http://www.genome.jp/kegg-bin/show_pathway?hsa00760+93034+100526794	0.0384242	2	77	29	7161	0.730391	1.41539	0.025974	NT5C1B//NT5C1B-RDH14
hsa04360	Axon guidance - Homo sapiens (human)	http://www.genome.jp/kegg-bin/show_pathway?hsa04360+6387+56896+2771+84628+5296	0.0413045	5	77	177	7161	0.730391	1.384	0.064935	CXCL12//DPYSL5//GNAI2//NTNG2//PIK3R2
hsa04917	Prolactin signaling pathway - Homo sapiens (human)	http://www.genome.jp/kegg-bin/show_pathway?hsa04917+3630+5296+8792	0.0420129	3	77	72	7161	0.730391	1.37662	0.038961	INS//PIK3R2//TNFRSF11A
hsa00052	Galactose metabolism - Homo sapiens (human)	http://www.genome.jp/kegg-bin/show_pathway?hsa00052+2548+3101	0.0434088	2	77	31	7161	0.730391	1.36242	0.025974	GAA//HK3

## Sheet: hsa-miR-126-3p
#Column "PathwayID" stands for Pathway identifiers used in KEGG
#Column "Definition" stands for the definition of the PathwayID
#Column "OriginalWebSite"stands for The map's website,the nodes with red frame and red symbol are associated with the DE genes, green nodes have no significance
#Column "p-value"
"Fisher-Pvalue" stands for the enrichment p-value of the PathwayID used Fisher's exact test
#Column "SelectionCounts" stands for the Count of the DE genes' entities directly associated with the listed PathwayID
#Column "SelectionSize" stands for the total number of the DE genes' entities
#Column "Count" stands for the count of the chosen background population genes' entities associated with the listed PathwayID
#Column "Size" stands for the total number of chosen background population genes' entities
#Column "FDR" stands for the false discovery rate of the PathwayID
#Column "Enrichment_Score" stands for the Enrichment Score value of the PathwayID, it equals "-log10(Pvalue)"
#Column "GeneRatio" stands for the Gene Ratio value of the PathwayID, it equals "SelectionCounts/SelectionSize"
#Column "GENES" stands for the DE genes associated with the PathwayID
PathwayID	Definition	OriginalWebSite	Fisher-Pvalue	SelectionCounts	SelectionSize	Count	Size	FDR	Enrichment_Score	GeneRatio	Genes
hsa05206	MicroRNAs in cancer - Homo sapiens (human)	http://www.genome.jp/kegg-bin/show_pathway?hsa05206+578+1398+3667	0.00501782	3	9	299	7161	0.861213	2.29948	0.333333	BAK1//CRK//IRS1
hsa04722	Neurotrophin signaling pathway - Homo sapiens (human)	http://www.genome.jp/kegg-bin/show_pathway?hsa04722+1398+3667	0.00943276	2	9	121	7161	0.861213	2.02536	0.222222	CRK//IRS1
hsa04068	FoxO signaling pathway - Homo sapiens (human)	http://www.genome.jp/kegg-bin/show_pathway?hsa04068+3667+10769	0.0114799	2	9	134	7161	0.861213	1.94006	0.222222	IRS1//PLK2
hsa04910	Insulin signaling pathway - Homo sapiens (human)	http://www.genome.jp/kegg-bin/show_pathway?hsa04910+1398+3667	0.0124859	2	9	140	7161	0.861213	1.90358	0.222222	CRK//IRS1
hsa04150	mTOR signaling pathway - Homo sapiens (human)	http://www.genome.jp/kegg-bin/show_pathway?hsa04150+3667+8140	0.01498	2	9	154	7161	0.861213	1.82449	0.222222	IRS1//SLC7A5
hsa04141	Protein processing in endoplasmic reticulum - Homo sapiens (human)	http://www.genome.jp/kegg-bin/show_pathway?hsa04141+578+9709	0.0172776	2	9	166	7161	0.861213	1.76252	0.222222	BAK1//HERPUD1
hsa04360	Axon guidance - Homo sapiens (human)	http://www.genome.jp/kegg-bin/show_pathway?hsa04360+23654+5998	0.0195097	2	9	177	7161	0.861213	1.70975	0.222222	PLXNB2//RGS3

## Sheet: hsa-miR-23a-3p
#Column "PathwayID" stands for Pathway identifiers used in KEGG
#Column "Definition" stands for the definition of the PathwayID
#Column "OriginalWebSite"stands for The map's website,the nodes with red frame and red symbol are associated with the DE genes, green nodes have no significance
#Column "p-value"
"Fisher-Pvalue" stands for the enrichment p-value of the PathwayID used Fisher's exact test
#Column "SelectionCounts" stands for the Count of the DE genes' entities directly associated with the listed PathwayID
#Column "SelectionSize" stands for the total number of the DE genes' entities
#Column "Count" stands for the count of the chosen background population genes' entities associated with the listed PathwayID
#Column "Size" stands for the total number of chosen background population genes' entities
#Column "FDR" stands for the false discovery rate of the PathwayID
#Column "Enrichment_Score" stands for the Enrichment Score value of the PathwayID, it equals "-log10(Pvalue)"
#Column "GeneRatio" stands for the Gene Ratio value of the PathwayID, it equals "SelectionCounts/SelectionSize"
#Column "GENES" stands for the DE genes associated with the PathwayID
PathwayID	Definition	OriginalWebSite	Fisher-Pvalue	SelectionCounts	SelectionSize	Count	Size	FDR	Enrichment_Score	GeneRatio	Genes
hsa04115	p53 signaling pathway - Homo sapiens (human)	http://www.genome.jp/kegg-bin/show_pathway?hsa04115+317+900+355+5366+5728+25898+83667+143686	0.00138299	8	226	69	7161	0.34099	2.85918	0.035398	APAF1//CCNG1//FAS//PMAIP1//PTEN//RCHY1//SESN2//SESN3
hsa04215	Apoptosis - multiple species - Homo sapiens (human)	http://www.genome.jp/kegg-bin/show_pathway?hsa04215+317+596+840+5366+331	0.0034528	5	226	33	7161	0.34099	2.46183	0.022124	APAF1//BCL2//CASP7//PMAIP1//XIAP
hsa04120	Ubiquitin mediated proteolysis - Homo sapiens (human)	http://www.genome.jp/kegg-bin/show_pathway?hsa04120+8697+8452+4214+23327+25898+55236+7321+3093+63893+54926+331	0.00390324	11	226	137	7161	0.34099	2.40857	0.048673	CDC23//CUL3//MAP3K1//NEDD4L//RCHY1//UBA6//UBE2D1//UBE2K//UBE2O//UBE2R2//XIAP
hsa04510	Focal adhesion - Homo sapiens (human)	http://www.genome.jp/kegg-bin/show_pathway?hsa04510+596+858+1282+1287+2932+4233+103910+5062+5063+5170+4659+5728+5906+331	0.00441411	14	226	201	7161	0.34099	2.35516	0.061947	BCL2//CAV2//COL4A1//COL4A5//GSK3B//MET//MYL12B//PAK2//PAK3//PDPK1//PPP1R12A//PTEN//RAP1A//XIAP
hsa04141	Protein processing in endoplasmic reticulum - Homo sapiens (human)	http://www.genome.jp/kegg-bin/show_pathway?hsa04141+596+5611+10960+7841+55768+10130+5589+10484+10802+6747+7321+55432	0.0061171	12	226	166	7161	0.378037	2.21345	0.053097	BCL2//DNAJC3//LMAN2//MOGS//NGLY1//PDIA6//PRKCSH//SEC23A//SEC24A//SSR3//UBE2D1//YOD1
hsa01524	Platinum drug resistance - Homo sapiens (human)	http://www.genome.jp/kegg-bin/show_pathway?hsa01524+317+596+355+5170+5366+7155+331	0.00912875	7	226	75	7161	0.386863	2.03959	0.030973	APAF1//BCL2//FAS//PDPK1//PMAIP1//TOP2B//XIAP
hsa00601	Glycosphingolipid biosynthesis - lacto and neolacto series - Homo sapiens (human)	http://www.genome.jp/kegg-bin/show_pathway?hsa00601+8707+84002+2526+10690	0.00957987	4	226	27	7161	0.386863	2.01864	0.017699	B3GALT2//B3GNT5//FUT4//FUT9
hsa04360	Axon guidance - Homo sapiens (human)	http://www.genome.jp/kegg-bin/show_pathway?hsa04360+1073+6387+1946+7976+2932+4233+5062+5063+6091+10509+80031+85464	0.0100159	12	226	177	7161	0.386863	1.99931	0.053097	CFL2//CXCL12//EFNA5//FZD3//GSK3B//MET//PAK2//PAK3//ROBO1//SEMA4B//SEMA6D//SSH2
hsa05202	Transcriptional misregulation in cancer - Homo sapiens (human)	http://www.genome.jp/kegg-bin/show_pathway?hsa05202+905+2138+55204+7403+51274+4208+4211+4233+5328+6495+7048+7468	0.0113579	12	226	180	7161	0.389953	1.9447	0.053097	CCNT2//EYA1//GOLPH3L//KDM6A//KLF3//MEF2C//MEIS1//MET//PLAU//SIX1//TGFBR2//WHSC1
hsa04340	Hedgehog signaling pathway - Homo sapiens (human)	http://www.genome.jp/kegg-bin/show_pathway?hsa04340+596+1456+8452+2932+339745	0.0156332	5	226	47	7161	0.483066	1.80595	0.022124	BCL2//CSNK1G3//CUL3//GSK3B//SPOPL
hsa05222	Small cell lung cancer - Homo sapiens (human)	http://www.genome.jp/kegg-bin/show_pathway?hsa05222+317+596+1147+1282+1287+5728+331	0.0184983	7	226	86	7161	0.511493	1.73287	0.030973	APAF1//BCL2//CHUK//COL4A1//COL4A5//PTEN//XIAP
hsa05120	Epithelial cell signaling in Helicobacter pylori infection - Homo sapiens (human)	http://www.genome.jp/kegg-bin/show_pathway?hsa05120+102+526+529+1147+4233+7082	0.0198638	6	226	68	7161	0.511493	1.70194	0.026549	ADAM10//ATP6V1B2//ATP6V1E1//CHUK//MET//TJP1
hsa04150	mTOR signaling pathway - Homo sapiens (human)	http://www.genome.jp/kegg-bin/show_pathway?hsa04150+526+529+51719+1147+7976+2932+4041+5170+5728+83667	0.0235577	10	226	154	7161	0.526913	1.62787	0.044248	ATP6V1B2//ATP6V1E1//CAB39//CHUK//FZD3//GSK3B//LRP5//PDPK1//PTEN//SESN2
hsa00562	Inositol phosphate metabolism - Homo sapiens (human)	http://www.genome.jp/kegg-bin/show_pathway?hsa00562+3632+253430+64768+5286+200576+5728	0.024058	6	226	71	7161	0.526913	1.61874	0.026549	INPP5A//IPMK//IPPK//PIK3C2A//PIKFYVE//PTEN
hsa04520	Adherens junction - Homo sapiens (human)	http://www.genome.jp/kegg-bin/show_pathway?hsa04520+4233+51701+5787+7048+7082+7525	0.0255783	6	226	72	7161	0.526913	1.59213	0.026549	MET//NLK//PTPRB//TGFBR2//TJP1//YES1
hsa04064	NF-kappa B signaling pathway - Homo sapiens (human)	http://www.genome.jp/kegg-bin/show_pathway?hsa04064+596+1147+6387+5328+257397+7128+331	0.0300552	7	226	95	7161	0.532877	1.52208	0.030973	BCL2//CHUK//CXCL12//PLAU//TAB3//TNFAIP3//XIAP
hsa04530	Tight junction - Homo sapiens (human)	http://www.genome.jp/kegg-bin/show_pathway?hsa04530+23562+4619+4622+103910+5728+22800+357+7082+7525	0.0301492	9	226	138	7161	0.532877	1.52073	0.039823	CLDN14//MYH1//MYH4//MYL12B//PTEN//RRAS2//SHROOM2//TJP1//YES1
hsa04210	Apoptosis - Homo sapiens (human)	http://www.genome.jp/kegg-bin/show_pathway?hsa04210+317+596+840+1147+355+4001+5170+5366+331	0.0326584	9	226	140	7161	0.532877	1.48601	0.039823	APAF1//BCL2//CASP7//CHUK//FAS//LMNB1//PDPK1//PMAIP1//XIAP
hsa00515	Mannose type O-glycan biosynthesis - Homo sapiens (human)	http://www.genome.jp/kegg-bin/show_pathway?hsa00515+9486+2526+10690	0.0344904	3	226	23	7161	0.532877	1.4623	0.013274	CHST10//FUT4//FUT9
hsa04964	Proximal tubule bicarbonate reclamation - Homo sapiens (human)	http://www.genome.jp/kegg-bin/show_pathway?hsa04964+760+2744+8671	0.0344904	3	226	23	7161	0.532877	1.4623	0.013274	CA2//GLS//SLC4A4
hsa04070	Phosphatidylinositol signaling system - Homo sapiens (human)	http://www.genome.jp/kegg-bin/show_pathway?hsa04070+8760+3632+253430+64768+5286+200576+5728	0.0364795	7	226	99	7161	0.53677	1.43795	0.030973	CDS2//INPP5A//IPMK//IPPK//PIK3C2A//PIKFYVE//PTEN
hsa04621	NOD-like receptor signaling pathway - Homo sapiens (human)	http://www.genome.jp/kegg-bin/show_pathway?hsa04621+9140+596+79184+1147+3606+140609+257397+7128+54822+331	0.0423325	10	226	170	7161	0.594579	1.37333	0.044248	ATG12//BCL2//BRCC3//CHUK//IL18//NEK7//TAB3//TNFAIP3//TRPM7//XIAP

## Sheet: hsa-miR-335-5p
#Column "PathwayID" stands for Pathway identifiers used in KEGG
#Column "Definition" stands for the definition of the PathwayID
#Column "OriginalWebSite"stands for The map's website,the nodes with red frame and red symbol are associated with the DE genes, green nodes have no significance
#Column "p-value"
"Fisher-Pvalue" stands for the enrichment p-value of the PathwayID used Fisher's exact test
#Column "SelectionCounts" stands for the Count of the DE genes' entities directly associated with the listed PathwayID
#Column "SelectionSize" stands for the total number of the DE genes' entities
#Column "Count" stands for the count of the chosen background population genes' entities associated with the listed PathwayID
#Column "Size" stands for the total number of chosen background population genes' entities
#Column "FDR" stands for the false discovery rate of the PathwayID
#Column "Enrichment_Score" stands for the Enrichment Score value of the PathwayID, it equals "-log10(Pvalue)"
#Column "GeneRatio" stands for the Gene Ratio value of the PathwayID, it equals "SelectionCounts/SelectionSize"
#Column "GENES" stands for the DE genes associated with the PathwayID
PathwayID	Definition	OriginalWebSite	Fisher-Pvalue	SelectionCounts	SelectionSize	Count	Size	FDR	Enrichment_Score	GeneRatio	Genes
hsa04921	Oxytocin signaling pathway - Homo sapiens (human)	http://www.genome.jp/kegg-bin/show_pathway?hsa04921+109+10645+3763+5563+6093	0.00273528	5	44	159	7161	0.845203	2.563	0.113636	ADCY3//CAMKK2//KCNJ6//PRKAA2//ROCK1
hsa04211	Longevity regulating pathway - Homo sapiens (human)	http://www.genome.jp/kegg-bin/show_pathway?hsa04211+109+10645+5563	0.019678	3	44	94	7161	1	1.70602	0.068182	ADCY3//CAMKK2//PRKAA2
hsa01522	Endocrine resistance - Homo sapiens (human)	http://www.genome.jp/kegg-bin/show_pathway?hsa01522+109+5925+6667	0.0219537	3	44	98	7161	1	1.65849	0.068182	ADCY3//RB1//SP1
hsa04915	Estrogen signaling pathway - Homo sapiens (human)	http://www.genome.jp/kegg-bin/show_pathway?hsa04915+109+3763+6667	0.0231436	3	44	100	7161	1	1.63557	0.068182	ADCY3//KCNJ6//SP1
hsa04062	Chemokine signaling pathway - Homo sapiens (human)	http://www.genome.jp/kegg-bin/show_pathway?hsa04062+109+1232+10803+6093	0.0257437	4	44	184	7161	1	1.58933	0.090909	ADCY3//CCR3//CCR9//ROCK1
hsa04962	Vasopressin-regulated water reabsorption - Homo sapiens (human)	http://www.genome.jp/kegg-bin/show_pathway?hsa04962+109+9230	0.0296499	2	44	44	7161	1	1.52798	0.045455	ADCY3//RAB11B
hsa00600	Sphingolipid metabolism - Homo sapiens (human)	http://www.genome.jp/kegg-bin/show_pathway?hsa00600+91012+2531	0.0334919	2	44	47	7161	1	1.47506	0.045455	CERS5//KDSR
hsa04152	AMPK signaling pathway - Homo sapiens (human)	http://www.genome.jp/kegg-bin/show_pathway?hsa04152+10645+5563+9230	0.0401193	3	44	124	7161	1	1.39665	0.068182	CAMKK2//PRKAA2//RAB11B
